# Supplementary material for: Differentiation of Spiral Ganglion Neurons from Human Dental Pulp Stem Cells: A Further Step towards Autologous Auditory Nerve Recovery
Source: Int J Mol Sci. 2024 Aug 22;25(16):9115. doi: 10.3390/ijms25169115 (PMC11354632; doi:10.3390/ijms25169115)
Supplement: Supplementary file 1 [file ijms-25-09115-s001.zip]

Archive with 1 entries (1 files):
- ijms-3083125-supplementary.pdf
